# Supplementary material for: The alluaudite-like arsenate NaCaMg3(AsO4)3
Source: Acta Crystallogr Sect E Struct Rep Online. 2008 May 21;64(Pt 6):i36. doi: 10.1107/S1600536808014633 (PMC2961449; doi:10.1107/S1600536808014633)
Supplement: Supplementary file 1 [file e-64-00i36-sup1.cif]

##############################################################################
###                                                                        ###
###        Electronic paper (Acta Crystallographica Section E)             ###
###                                                                        ###
##############################################################################
#                                                                            #
# This CIF contains the data in a paper accepted for publication in Acta     #
# Crystallographica Section E. It conforms to the requirements of Notes      #
# for Authors for Section E, and has been peer reviewed under the auspices   #
# of the IUCr Commission on Journals.                                        #
#                                                                            #
# Full details of the Crystallographic Information File format               #
# are given in the paper "The Crystallographic Information File (CIF):       #
# a New Standard Archive File for Crystallography" by S. R. Hall, F. H.      #
# Allen and I. D. Brown [Acta Cryst. (1991), A47, 655-685].                  #
#                                                                            #
# The current version of the core CIF dictionary is obtainable from          #
# ftp://ftp.iucr.org/pub/cif_core.dic. The current version number is 2.4.    #
#                                                                            #
# Software is freely available for graphical display of the structure(s) in  #
# this CIF.  For information consult the CIF home page http://www.iucr.org/  #
# cif/home.html                                                              #
#                                                                            #
# This file may be used for bona fide research purposes within the           #
# scientific community so long as proper attribution is given to the journal # 
# article from which it was obtained.                                        #
#                                                                            #
##############################################################################
                                             
data_I
_audit_creation_method     SHELXL-97
_chemical_name_systematic
;
Sodium calcium trimagnesium tris(arsenate)
;
_chemical_name_common     ?
_chemical_formula_sum     'As3 Ca Mg3 Na O12'
_chemical_formula_structural     'Na Ca Mg3 (As O4)3'
_chemical_formula_iupac     'Na Ca Mg3 (As O4)3'
_chemical_formula_weight     552.74
_chemical_melting_point     ?
_symmetry_cell_setting     'monoclinic'
_symmetry_space_group_name_H-M     'C 2/c'
_symmetry_space_group_name_Hall     '-C 2yc'
loop_
    _symmetry_equiv_pos_as_xyz
    'x, y, z'
    '-x, y, -z+1/2'
    'x+1/2, y+1/2, z'
    '-x+1/2, y+1/2, -z+1/2'
    '-x, -y, -z'
    'x, -y, z-1/2'
    '-x+1/2, -y+1/2, -z'
    'x+1/2, -y+1/2, z-1/2'
_cell_length_a     11.8800(10)
_cell_length_b     12.8170(10)
_cell_length_c     6.741(2)
_cell_angle_alpha     90.00
_cell_angle_beta     112.450(10)
_cell_angle_gamma     90.00
_cell_volume     948.7(3)
_cell_formula_units_Z     4
_cell_measurement_reflns_used     25
_cell_measurement_theta_min     2.4
_cell_measurement_theta_max     28
_cell_measurement_temperature     293(2)
_exptl_crystal_description     'prismatic'
_exptl_crystal_colour     'colourless'
_exptl_crystal_size_max     0.6
_exptl_crystal_size_mid     0.2
_exptl_crystal_size_min     0.15
_exptl_crystal_density_diffrn     3.870
_exptl_crystal_density_meas     ?
_exptl_crystal_density_method     'not measured'
_exptl_crystal_F_000     1048
_exptl_absorpt_coefficient_mu     11.364
_exptl_absorpt_correction_type     'psi-scan'
_exptl_absorpt_process_details     '(North <i>et al.</i>,  1968)'
_exptl_absorpt_correction_T_min     0.1104
_exptl_absorpt_correction_T_max     0.1798
_exptl_special_details
;
;
_diffrn_ambient_temperature     293(2)
_diffrn_radiation_type     MoK\a
_diffrn_radiation_wavelength     0.71073
_diffrn_radiation_source     'fine-focus sealed tube'
_diffrn_radiation_monochromator     graphite
_diffrn_measurement_device_type     'Enraf--Nonius CAD-4'
_diffrn_measurement_method     \w/2\q
_diffrn_detector_area_resol_mean     ?
_diffrn_reflns_number     1358
_diffrn_reflns_av_R_equivalents     0.0214
_diffrn_reflns_av_sigmaI/netI     0.0121
_diffrn_reflns_theta_min     2.44
_diffrn_reflns_theta_max     27.96
_diffrn_reflns_theta_full     27.96
_diffrn_measured_fraction_theta_max     1.000
_diffrn_measured_fraction_theta_full     1.000
_diffrn_reflns_limit_h_min     -15
_diffrn_reflns_limit_h_max     14
_diffrn_reflns_limit_k_min     -1
_diffrn_reflns_limit_k_max     16
_diffrn_reflns_limit_l_min     0
_diffrn_reflns_limit_l_max     8
_diffrn_standards_number     2
_diffrn_standards_interval_count     .
_diffrn_standards_interval_time     120
_diffrn_standards_decay_%     0.4
loop_
    _diffrn_standard_refln_index_h
    _diffrn_standard_refln_index_k
    _diffrn_standard_refln_index_l
    7 1 -4
    6 2 -2
_refine_special_details
;
Refinement of <i>F</i>^2^ against ALL reflections. The weighted <i>R</i>-factor
<i>wR</i> and goodness of fit <i>S</i> are based on <i>F</i>^2^, conventional
<i>R</i>-factors <i>R</i> are based on <i>F</i>, with <i>F</i> set to zero for
negative <i>F</i>^2^. The threshold expression of <i>F</i>^2^ >
\s(<i>F</i>^2^) is used only for calculating <i>R</i>-factors(gt) <i>etc</i>.
and is not relevant to the choice of reflections for refinement.
<i>R</i>-factors based on <i>F</i>^2^ are statistically about twice as large
as those based on <i>F</i>, and <i>R</i>- factors based on ALL data will be
even larger.
;
_reflns_number_total     1154
_reflns_number_gt     1133
_reflns_threshold_expression     I>2\s(I)
_refine_ls_structure_factor_coef     Fsqd
_refine_ls_matrix_type     full
_refine_ls_R_factor_all     0.0228
_refine_ls_R_factor_gt     0.0223
_refine_ls_wR_factor_gt     0.0603
_refine_ls_wR_factor_ref     0.0604
_refine_ls_goodness_of_fit_ref     1.289
_refine_ls_restrained_S_all     1.289
_refine_ls_number_reflns     1154
_refine_ls_number_parameters     100
_refine_ls_number_restraints     0
_refine_ls_weighting_scheme     calc
_refine_ls_weighting_details
         'calc w=1/[\s^2^(Fo^2^)+(0.0244P)^2^+8.0874P] where P=(Fo^2^+2Fc^2^)/3'
_atom_sites_solution_primary     direct
_atom_sites_solution_secondary     difmap
_refine_ls_shift/su_max     0.000
_refine_ls_shift/su_mean     0.000
_refine_diff_density_max     0.994
_refine_diff_density_min     -0.997
_refine_ls_extinction_method     'SHELXL97 (Sheldrick, 2008)'
_refine_ls_extinction_coef     0.0071(4)
_refine_ls_extinction_expression
                                  'Fc^*^=kFc[1+0.001xFc^2^\l^3^/sin(2\q)]^-1/4^'
loop_
    _atom_type_symbol
    _atom_type_description
    _atom_type_scat_dispersion_real
    _atom_type_scat_dispersion_imag
    _atom_type_scat_source
    'As' 'As' 0.0500 2.0060
                         'International Tables Vol C Tables 4.2.6.8 and 6.1.1.4'
    'Ca' 'Ca' 0.2260 0.3060
                         'International Tables Vol C Tables 4.2.6.8 and 6.1.1.4'
    'Mg' 'Mg' 0.0490 0.0360
                         'International Tables Vol C Tables 4.2.6.8 and 6.1.1.4'
    'Na' 'Na' 0.0362 0.0249
                         'International Tables Vol C Tables 4.2.6.8 and 6.1.1.4'
    'O' 'O' 0.0110 0.0060
                         'International Tables Vol C Tables 4.2.6.8 and 6.1.1.4'
_computing_data_collection
                'CAD-4 EXPRESS (Duisenberg, 1992; Mac\'i\<cek & Yordanov, 1992)'
_computing_cell_refinement
                'CAD-4 EXPRESS (Duisenberg, 1992; Mac\'i\<cek & Yordanov, 1992)'
_computing_data_reduction     'Molen (Fair, 1990)'
_computing_structure_solution     'SHELXS86 (Sheldrick, 2008)'
_computing_structure_refinement     'SHELXL97 (Sheldrick, 2008)'
_computing_molecular_graphics     'DIAMOND (Brandenburg, 1998)'
_computing_publication_material     'SHELXL97 (Sheldrick, 2008)'
loop_
    _atom_site_type_symbol
    _atom_site_label
    _atom_site_fract_x
    _atom_site_fract_y
    _atom_site_fract_z
    _atom_site_U_iso_or_equiv
    _atom_site_adp_type
    _atom_site_calc_flag
    _atom_site_refinement_flags
    _atom_site_occupancy
    _atom_site_disorder_assembly
    _atom_site_disorder_group
    As As1 0.26904(3) 0.38625(2) 0.37969(5) 0.00207(13) Uani d . 1 . .
    As As2 0.5000 0.21057(3) 0.2500 0.00248(14) Uani d S 1 . .
    Mg Mg1 0.5000 0.23783(13) 0.7500 0.0043(3) Uani d S 1 . .
    Mg Mg2 0.78584(10) 0.15824(9) 0.37643(18) 0.0030(2) Uani d . 1 . .
    Na Na1 0.5000 0.511(3) 0.7500 0.019(2) Uani d SP 0.70 . .
    Ca Ca1 0.5000 0.523(3) 0.7500 0.019(2) Uani d SP 0.30 . .
    Ca Ca2 0.5000 0.0000 0.0000 0.0132(3) Uani d SP 0.70 . .
    Na Na2 0.5000 0.0000 0.0000 0.0132(3) Uani d SP 0.30 . .
    O O1 0.4635(2) 0.28350(19) 0.0247(4) 0.0063(5) Uani d . 1 . .
    O O2 0.2837(2) 0.31609(19) 0.1792(4) 0.0061(5) Uani d . 1 . .
    O O3 0.3415(2) 0.32937(19) 0.6218(4) 0.0053(5) Uani d . 1 . .
    O O4 0.1175(2) 0.39767(19) 0.3197(4) 0.0074(5) Uani d . 1 . .
    O O5 0.6086(2) 0.1221(2) 0.2626(4) 0.0105(5) Uani d . 1 . .
    O O6 0.3381(2) 0.50307(19) 0.3963(4) 0.0082(5) Uani d . 1 . .
loop_
    _atom_site_aniso_label
    _atom_site_aniso_U_11
    _atom_site_aniso_U_22
    _atom_site_aniso_U_33
    _atom_site_aniso_U_12
    _atom_site_aniso_U_13
    _atom_site_aniso_U_23
    As1 0.00076(18) 0.00152(19) 0.00403(19) 0.00028(10) 0.00101(12) 0.00027(10)
    As2 0.0017(2) 0.0013(2) 0.0040(2) 0.000 0.00054(16) 0.000
    Mg1 0.0020(7) 0.0036(7) 0.0080(7) 0.000 0.0027(6) 0.000
    Mg2 0.0021(5) 0.0022(5) 0.0053(5) 0.0000(4) 0.0022(4) -0.0001(4)
    Na1 0.0091(8) 0.035(7) 0.0131(8) 0.000 0.0032(7) 0.000
    Ca1 0.0091(8) 0.035(7) 0.0131(8) 0.000 0.0032(7) 0.000
    Ca2 0.0161(6) 0.0036(5) 0.0107(5) -0.0026(4) -0.0051(5) -0.0003(4)
    Na2 0.0161(6) 0.0036(5) 0.0107(5) -0.0026(4) -0.0051(5) -0.0003(4)
    O1 0.0039(11) 0.0094(11) 0.0060(11) 0.0020(9) 0.0022(9) 0.0025(9)
    O2 0.0080(11) 0.0064(11) 0.0045(11) 0.0004(9) 0.0031(9) -0.0010(8)
    O3 0.0050(10) 0.0072(11) 0.0033(11) 0.0043(9) 0.0010(8) 0.0022(8)
    O4 0.0006(10) 0.0065(11) 0.0142(12) 0.0005(8) 0.0016(9) 0.0000(9)
    O5 0.0034(11) 0.0071(11) 0.0169(13) 0.0038(9) -0.0007(9) -0.0040(9)
    O6 0.0089(11) 0.0022(10) 0.0138(12) -0.0025(9) 0.0047(10) -0.0007(9)
_geom_special_details
;
All e.s.d.'s (except the e.s.d. in the dihedral angle between two l.s. planes)
are estimated using the full covariance matrix. The cell e.s.d.'s are taken
into account individually in the estimation of e.s.d.'s in distances, angles
and torsion angles; correlations between e.s.d.'s in cell parameters are only
used when they are defined by crystal symmetry. An approximate (isotropic)
treatment of cell e.s.d.'s is used for estimating e.s.d.'s involving l.s.
planes.
;
loop_
    _geom_bond_atom_site_label_1
    _geom_bond_atom_site_label_2
    _geom_bond_site_symmetry_2
    _geom_bond_distance
    _geom_bond_publ_flag
    As1 O2 . 1.687(2) ?
    As1 O6 . 1.690(2) ?
    As1 O3 . 1.692(2) ?
    As1 O4 . 1.694(2) ?
    As2 O1 2_655 1.693(2) ?
    As2 O1 . 1.693(2) ?
    As2 O5 2_655 1.695(2) ?
    As2 O5 . 1.695(2) ?
    Mg1 O3 2_656 2.104(2) ?
    Mg1 O3 . 2.104(2) ?
    Mg1 O1 1_556 2.139(2) ?
    Mg1 O1 2_655 2.139(2) ?
    Mg1 O4 7_556 2.164(3) ?
    Mg1 O4 8_556 2.164(3) ?
    Mg2 O5 . 2.001(3) ?
    Mg2 O3 8 2.068(3) ?
    Mg2 O6 3_545 2.072(3) ?
    Mg2 O2 8_556 2.077(3) ?
    Mg2 O1 8_556 2.098(3) ?
    Mg2 O2 2_655 2.163(3) ?
    Na1 O6 . 2.428(3) ?
    Na1 O6 2_656 2.428(3) ?
    Na1 O6 6_566 2.481(4) ?
    Na1 O6 5_666 2.481(4) ?
    Na1 O3 . 2.91(3) ?
    Na1 O3 2_656 2.91(3) ?
    Na1 O1 5_666 2.99(3) ?
    Na1 O1 6_566 2.99(3) ?
    Ca1 O6 . 2.439(5) ?
    Ca1 O6 2_656 2.439(5) ?
    Ca1 O6 6_566 2.497(6) ?
    Ca1 O6 5_666 2.497(6) ?
    Ca1 O1 5_666 2.85(4) ?
    Ca1 O1 6_566 2.85(4) ?
    Ca1 O3 . 3.04(4) ?
    Ca1 O3 2_656 3.04(4) ?
    Ca2 O5 . 2.346(3) ?
    Ca2 O5 5_655 2.346(3) ?
    Ca2 O4 3_545 2.453(3) ?
    Ca2 O4 7 2.453(3) ?
    Ca2 O4 4_545 2.538(3) ?
    Ca2 O4 8 2.538(3) ?
    Ca2 O5 2_655 2.872(3) ?
    Ca2 O5 6 2.872(3) ?
    Na2 O5 . 2.346(3) ?
    Na2 O5 5_655 2.346(3) ?
    Na2 O4 3_545 2.453(3) ?
    Na2 O4 7 2.453(3) ?
    Na2 O4 4_545 2.538(3) ?
    Na2 O4 8 2.538(3) ?
    Na2 O5 2_655 2.872(3) ?
    Na2 O5 6 2.872(3) ?
loop_
    _geom_angle_atom_site_label_1
    _geom_angle_atom_site_label_2
    _geom_angle_atom_site_label_3
    _geom_angle_site_symmetry_1
    _geom_angle_site_symmetry_3
    _geom_angle
    _geom_angle_publ_flag
    O2 As1 O6 . . 109.24(12) ?
    O2 As1 O3 . . 111.91(11) ?
    O6 As1 O3 . . 105.22(12) ?
    O2 As1 O4 . . 106.26(12) ?
    O6 As1 O4 . . 112.57(12) ?
    O3 As1 O4 . . 111.73(12) ?
    O1 As2 O1 2_655 . 112.96(17) ?
    O1 As2 O5 2_655 2_655 110.10(13) ?
    O1 As2 O5 . 2_655 113.27(12) ?
    O1 As2 O5 2_655 . 113.27(12) ?
    O1 As2 O5 . . 110.10(13) ?
    O5 As2 O5 2_655 . 96.04(18) ?
    O3 Mg1 O3 2_656 . 112.20(15) ?
    O3 Mg1 O1 2_656 1_556 86.41(10) ?
    O3 Mg1 O1 . 1_556 75.96(9) ?
    O3 Mg1 O1 2_656 2_655 75.96(9) ?
    O3 Mg1 O1 . 2_655 86.41(10) ?
    O3 Mg1 O4 . 7_556 87.51(9) ?
    O1 Mg1 O4 1_556 7_556 94.61(10) ?
    O1 Mg1 O4 2_655 7_556 111.02(10) ?
    O3 Mg1 O4 2_656 8_556 87.51(9) ?
    O3 Mg1 O4 . 8_556 159.81(11) ?
    O1 Mg1 O4 1_556 8_556 111.02(10) ?
    O1 Mg1 O4 2_655 8_556 94.61(10) ?
    O4 Mg1 O4 7_556 8_556 73.28(14) ?
    O5 Mg2 O3 . 8 108.84(12) ?
    O5 Mg2 O6 . 3_545 92.76(11) ?
    O3 Mg2 O6 8 3_545 86.82(11) ?
    O5 Mg2 O2 . 8_556 90.41(11) ?
    O6 Mg2 O2 3_545 8_556 101.79(11) ?
    O3 Mg2 O1 8 8_556 77.62(10) ?
    O6 Mg2 O1 3_545 8_556 95.10(11) ?
    O2 Mg2 O1 8_556 8_556 82.14(10) ?
    O5 Mg2 O2 . 2_655 82.74(10) ?
    O3 Mg2 O2 8 2_655 90.36(10) ?
    O2 Mg2 O2 8_556 2_655 82.81(10) ?
    O1 Mg2 O2 8_556 2_655 89.86(10) ?
    O6 Na1 O6 . 6_566 86.76(12) ?
    O6 Na1 O6 2_656 6_566 92.89(13) ?
    O6 Na1 O6 . 5_666 92.89(13) ?
    O6 Na1 O6 2_656 5_666 86.76(12) ?
    O6 Na1 O3 . . 59.6(5) ?
    O6 Na1 O3 2_656 . 116.0(11) ?
    O6 Na1 O3 6_566 . 63.1(5) ?
    O6 Na1 O3 5_666 . 109.6(10) ?
    O6 Na1 O3 . 2_656 116.0(11) ?
    O6 Na1 O3 6_566 2_656 109.6(10) ?
    O6 Na1 O3 5_666 2_656 63.1(5) ?
    O3 Na1 O3 . 2_656 73.7(8) ?
    O6 Na1 O1 . 5_666 116.3(11) ?
    O6 Na1 O1 2_656 5_666 68.4(5) ?
    O6 Na1 O1 6_566 5_666 81.2(6) ?
    O6 Na1 O1 5_666 5_666 106.4(9) ?
    O6 Na1 O1 . 6_566 68.4(5) ?
    O6 Na1 O1 2_656 6_566 116.3(11) ?
    O6 Na1 O1 6_566 6_566 106.4(9) ?
    O6 Na1 O1 5_666 6_566 81.2(6) ?
    O6 Ca1 O6 . 6_566 86.1(2) ?
    O6 Ca1 O6 2_656 6_566 92.2(3) ?
    O6 Ca1 O6 . 5_666 92.2(3) ?
    O6 Ca1 O6 2_656 5_666 86.1(2) ?
    O6 Ca1 O1 . 5_666 121.1(13) ?
    O6 Ca1 O1 2_656 5_666 70.7(6) ?
    O6 Ca1 O1 6_566 5_666 83.7(7) ?
    O6 Ca1 O1 5_666 5_666 110.2(10) ?
    O6 Ca1 O1 . 6_566 70.7(6) ?
    O6 Ca1 O1 2_656 6_566 121.1(13) ?
    O6 Ca1 O1 6_566 6_566 110.2(10) ?
    O6 Ca1 O1 5_666 6_566 83.7(7) ?
    O6 Ca1 O3 2_656 . 111.3(13) ?
    O6 Ca1 O3 6_566 . 60.9(6) ?
    O6 Ca1 O3 5_666 . 105.3(12) ?
    O6 Ca1 O3 . 2_656 111.3(13) ?
    O6 Ca1 O3 6_566 2_656 105.3(12) ?
    O6 Ca1 O3 5_666 2_656 60.9(6) ?
    O3 Ca1 O3 . 2_656 70.2(9) ?
    O5 Ca2 O4 . 3_545 74.30(9) ?
    O5 Ca2 O4 5_655 3_545 105.70(9) ?
    O5 Ca2 O4 . 7 105.70(9) ?
    O5 Ca2 O4 5_655 7 74.30(9) ?
    O5 Ca2 O4 . 4_545 103.17(9) ?
    O5 Ca2 O4 5_655 4_545 76.83(9) ?
    O4 Ca2 O4 3_545 4_545 62.31(10) ?
    O4 Ca2 O4 7 4_545 117.69(10) ?
    O5 Ca2 O4 . 8 76.83(9) ?
    O5 Ca2 O4 5_655 8 103.17(9) ?
    O4 Ca2 O4 3_545 8 117.69(10) ?
    O4 Ca2 O4 7 8 62.31(10) ?
    O5 Ca2 O5 . 2_655 56.66(10) ?
    O4 Ca2 O5 3_545 2_655 91.59(8) ?
    O4 Ca2 O5 7 2_655 88.41(8) ?
    O4 Ca2 O5 4_545 2_655 64.46(7) ?
    O4 Ca2 O5 8 2_655 115.54(7) ?
    O5 Ca2 O5 5_655 6 56.66(10) ?
    O4 Ca2 O5 3_545 6 88.41(8) ?
    O4 Ca2 O5 7 6 91.59(8) ?
    O4 Ca2 O5 4_545 6 115.54(7) ?
    O4 Ca2 O5 8 6 64.46(7) ?
    O5 Na2 O4 . 3_545 74.30(9) ?
    O5 Na2 O4 5_655 3_545 105.70(9) ?
    O5 Na2 O4 . 7 105.70(9) ?
    O5 Na2 O4 5_655 7 74.30(9) ?
    O5 Na2 O4 . 4_545 103.17(9) ?
    O5 Na2 O4 5_655 4_545 76.83(9) ?
    O4 Na2 O4 3_545 4_545 62.31(10) ?
    O4 Na2 O4 7 4_545 117.69(10) ?
    O5 Na2 O4 . 8 76.83(9) ?
    O5 Na2 O4 5_655 8 103.17(9) ?
    O4 Na2 O4 3_545 8 117.69(10) ?
    O4 Na2 O4 7 8 62.31(10) ?
    O4 Na2 O5 3_545 2_655 91.59(8) ?
    O4 Na2 O5 7 2_655 88.41(8) ?
    O4 Na2 O5 4_545 2_655 64.46(7) ?
    O4 Na2 O5 8 2_655 115.54(7) ?
    O4 Na2 O5 3_545 6 88.41(8) ?
    O4 Na2 O5 7 6 91.59(8) ?
    O4 Na2 O5 4_545 6 115.54(7) ?
    O4 Na2 O5 8 6 64.46(7) ?
data_global
_journal_date_recd_electronic     2008-01-30
_journal_date_accepted     2008-05-14
_journal_name_full     'Acta Crystallographica, Section E'
_journal_year     2008
_journal_volume     64
_journal_issue      6
_journal_page_first     i36
_journal_page_last     i36
_journal_paper_category     QI
_journal_coeditor_code     BR2069
_publ_contact_author_name     'Anissa Haj Abdallah'
_publ_contact_author_address
;
Laboratoire de Mat\'eriaux et Cristallochime
Institut Sup\'erieur des Sciences Appliqu\'ees et Technologie de Mahdia
Avenue El Mourouj, Sidi Messoud 5111 Hiboun, Mahdia, Tunisie .
;
_publ_contact_author_email     haj_anissa@yahoo.fr
_publ_contact_author_fax     '216 73 682 190'
_publ_contact_author_phone     ?
_publ_section_title
;
The alluaudit-like arsenate NaCaMg~3~(AsO~4~)~3~
;
loop_
    _publ_author_name
    _publ_author_address
    'Haj Abdallah, Anissa'
;
Laboratoire de Mat\'eriaux et Cristallochime
Institut Sup\'erieur des Sciences Appliqu\'ees et Technologie de Mahdia
Avenue El Mourouj, Sidi Messoud 5111 Hiboun, Mahdia, Tunisia
;
    'Haddad, Amor'
;
Laboratoire de Mat\'eriaux et Cristallochime
Institut Sup\'erieur des Sciences Appliqu\'ees et Technologie de Mahdia
Avenue El Mourouj, Sidi Messoud 5111 Hiboun, Mahdia, Tunisia
;
