# Supplementary material for: The alluaudite-like arsenate NaCaMg3(AsO4)3
Source: Acta Crystallogr Sect E Struct Rep Online. 2008 May 21;64(Pt 6):i36. doi: 10.1107/S1600536808014633 (PMC2961449; doi:10.1107/S1600536808014633)
Supplement: Supplementary file 2 [file e-64-00i36-Isup2.hkl]

#
# h,k,l, Fc-squared, Fo-squared, sigma(Fo-squared) and status flag
#
data_I
_shelx_title '  hd53 in C 2/c'
_shelx_refln_list_code          4
_shelx_F_calc_maximum      527.50
_exptl_crystal_F_000      1047.60
_reflns_d_resolution_high  0.7580
 
loop_
 _symmetry_equiv_pos_as_xyz
 'x, y, z'
 '-x, y, -z+1/2'
 'x+1/2, y+1/2, z'
 '-x+1/2, y+1/2, -z+1/2'
 '-x, -y, -z'
 'x, -y, z-1/2'
 '-x+1/2, -y+1/2, -z'
 'x+1/2, -y+1/2, z-1/2'
 
_cell_length_a    11.8803
_cell_length_b    12.8169
_cell_length_c     6.7412
_cell_angle_alpha  90.000
_cell_angle_beta  112.450
_cell_angle_gamma  90.000
 
_shelx_F_squared_multiplier     1.000
 
loop_
 _refln_index_h
 _refln_index_k
 _refln_index_l
 _refln_F_squared_calc
 _refln_F_squared_meas
 _refln_F_squared_sigma
 _refln_observed_status
   2   0   0     5513.18     6230.43     65.22 o
   4   0   0   145941.83   150986.48   7048.31 o
   6   0   0     5763.51     5788.68     39.26 o
   8   0   0    74172.12    74860.68   1789.37 o
  10   0   0    11013.20    11300.85    119.86 o
  12   0   0     6299.51     6239.72    143.57 o
  14   0   0    12456.01    12066.24    286.89 o
   1   1   0      380.98      475.18      7.71 o
   3   1   0    28029.99    29042.01    287.46 o
   5   1   0    30867.39    31969.54    239.22 o
   7   1   0    23305.90    23722.82    237.13 o
   9   1   0     2079.05     2190.88     46.40 o
  11   1   0    18828.39    18902.80    229.43 o
  13   1   0    12196.83    11625.30    231.58 o
   0   2   0     8304.54     7423.29     33.82 o
   2   2   0     4410.72     4226.52    148.78 o
   4   2   0    10007.56    10670.79    152.36 o
   6   2   0     1878.46     1944.11     33.98 o
   8   2   0      183.29      243.95      7.82 o
  10   2   0     2836.51     2778.09    100.64 o
  12   2   0       33.83       77.96     22.14 o
  14   2   0     1861.28     1629.11    126.67 o
   1   3   0     1594.29     1414.68     12.72 o
   3   3   0    17846.44    16518.47    462.36 o
   5   3   0    15364.73    15821.71    482.47 o
   7   3   0    43267.03    42554.02    552.05 o
   9   3   0     2904.42     3010.55     39.77 o
  11   3   0    25613.05    24866.13    924.61 o
  13   3   0     1858.17     1754.18     45.03 o
   0   4   0    12292.01    11416.39     59.66 o
   2   4   0   185298.56   175324.83   3473.13 o
   4   4   0     1292.72     1437.61     18.08 o
   6   4   0   103906.21   105007.22   3763.09 o
   8   4   0       72.38      118.43      7.29 o
  10   4   0     8197.80     7798.75     68.07 o
  12   4   0    10046.38     9528.79    169.83 o
  14   4   0     2037.33     2170.43     94.61 o
   1   5   0      150.43      113.77     16.67 o
   3   5   0    26450.10    26416.31    426.99 o
   5   5   0    35423.68    34444.86    927.45 o
   7   5   0      314.31      333.52     11.35 o
   9   5   0    31378.97    30223.48    739.93 o
  11   5   0      320.27      365.64     51.50 o
  13   5   0    30395.21    29411.16    634.53 o
   0   6   0     6556.57     6730.42     56.46 o
   2   6   0      316.51      571.03     55.36 o
   4   6   0       56.27      112.05      9.65 o
   6   6   0    12597.09    11831.08    288.61 o
   8   6   0     2663.93     2670.33     54.46 o
  10   6   0      931.38     1024.06     36.04 o
  12   6   0       14.34       29.76     62.51 o
   1   7   0     6933.92     6184.65     42.39 o
   3   7   0      368.24      459.05     14.01 o
   5   7   0    21971.02    21138.73    550.64 o
   7   7   0      909.14      837.65     23.41 o
   9   7   0    10614.70    10318.43    194.86 o
  11   7   0      403.85      375.53     57.09 o
  13   7   0    12890.56    12557.46    170.92 o
   0   8   0    43347.51    39425.65    169.29 o
   2   8   0     5237.71     4891.94     98.67 o
   4   8   0    10217.33    10025.38     79.81 o
   6   8   0     4758.73     4543.11    104.89 o
   8   8   0    12398.05    12379.44    187.85 o
  10   8   0      278.74      325.37     70.26 o
  12   8   0     1166.38     1222.34     91.63 o
   1   9   0    12176.05    11350.48    269.77 o
   3   9   0     7326.79     6680.73     61.95 o
   5   9   0      205.84      249.11     23.71 o
   7   9   0    22732.99    21563.39    249.27 o
   9   9   0     1290.30     1279.24     38.04 o
  11   9   0    25416.13    25460.86    621.10 o
   0  10   0    46069.57    42276.50    201.49 o
   2  10   0      381.77      397.80     13.54 o
   4  10   0    15384.97    14369.93    270.45 o
   6  10   0      333.33      331.42     14.40 o
   8  10   0    16232.38    15918.76    232.30 o
  10  10   0      276.65      333.36     63.89 o
   1  11   0      801.15      784.17     24.31 o
   3  11   0      817.32      858.58     25.48 o
   5  11   0     1638.45     1475.38     64.03 o
   7  11   0      529.85      565.49     57.75 o
   9  11   0       99.72      123.68     13.52 o
  11  11   0      580.04      658.10     23.96 o
   0  12   0     5303.65     5460.06     81.16 o
   2  12   0        8.70        3.67     17.17 o
   4  12   0     9523.41     9168.58    258.99 o
   6  12   0     4142.25     4021.38    137.74 o
   8  12   0     7146.08     6962.97    277.85 o
  10  12   0       25.38        4.47     30.73 o
   1  13   0      142.42      181.05     10.87 o
   3  13   0      851.57      903.06     29.56 o
   5  13   0     8221.19     8069.45    271.06 o
   7  13   0     2647.32     2748.81    183.02 o
   9  13   0    10075.23    10282.79    248.10 o
   0  14   0      977.44     1047.98     48.97 o
   2  14   0    34822.77    35042.53   1054.23 o
   4  14   0       15.97      236.81    105.71 o
   6  14   0    22819.75    22391.62   1029.74 o
   8  14   0       10.65       44.02     46.55 o
   1  15   0     1948.43     1930.85     71.55 o
   3  15   0      483.76      546.02     17.64 o
   5  15   0     5636.66     5628.48    258.96 o
   0  16   0      513.37      601.69     33.01 o
   2  16   0     2976.95     3509.69    252.12 o
   4  16   0       15.00       26.18     30.45 o
 -15   1   1      154.67      174.87     17.63 o
 -13   1   1     3830.12     3888.46     57.37 o
 -11   1   1     3031.40     3014.45     44.06 o
  -9   1   1     6908.75     7080.78     72.21 o
  -7   1   1     4894.24     4847.77     91.11 o
  -5   1   1    13245.24    14599.09     53.91 o
  -3   1   1    23453.60    24235.07     70.18 o
  -1   1   1      447.48      578.42     25.17 o
   1   1   1    25007.80    25157.33    592.35 o
   3   1   1      144.41      209.63      7.24 o
   5   1   1     8038.72     7980.73    156.83 o
   7   1   1     6127.96     6098.21     66.82 o
   9   1   1    22486.15    21909.96    133.25 o
  11   1   1     2826.03     2877.13     47.93 o
  13   1   1    10066.16     9758.47     95.99 o
 -14   2   1    12975.09    12876.91    151.98 o
 -12   2   1     5700.96     5707.88     90.55 o
 -10   2   1    16465.51    16983.97    132.22 o
  -8   2   1     9533.38     9461.38     85.08 o
  -6   2   1    28686.90    29094.67    125.85 o
  -4   2   1    27716.51    29232.27    102.91 o
  -2   2   1    34427.04    35350.52    335.66 o
   0   2   1     4804.83     4582.43     28.55 o
   2   2   1    22956.76    22988.96     80.94 o
   4   2   1     1738.78     1749.95     29.47 o
   6   2   1     8842.34     9100.18     77.02 o
   8   2   1       69.31       36.92     22.64 o
  10   2   1      317.38      317.00     15.74 o
  12   2   1     9193.14     8842.32    121.56 o
 -13   3   1     2469.66     2379.46     69.44 o
 -11   3   1     5811.96     6171.21     87.87 o
  -9   3   1      589.90      597.82     26.12 o
  -7   3   1     1447.91     1592.00     34.46 o
  -5   3   1    11232.16    11960.82     73.37 o
  -3   3   1      723.03      660.22     15.42 o
  -1   3   1    35060.77    35791.34    107.26 o
   1   3   1    14143.86    13841.83     58.87 o
   3   3   1    20131.37    18783.05     83.57 o
   5   3   1    16065.06    15664.89     92.83 o
   7   3   1    22529.95    22301.91    133.39 o
   9   3   1     9045.57     8815.29     98.07 o
  11   3   1     7305.71     7347.79    103.91 o
  13   3   1     2055.02     1959.01     72.15 o
 -14   4   1     1263.73     1239.09     61.44 o
 -12   4   1     6233.94     6296.51     98.17 o
 -10   4   1      255.63      347.86     17.31 o
  -8   4   1    23992.88    24019.51    142.09 o
  -6   4   1     1302.77     1381.74     30.82 o
  -4   4   1     9786.01     8911.84     60.87 o
  -2   4   1     1181.84     1317.30     22.31 o
   0   4   1    30285.43    28649.64    100.14 o
   2   4   1     2685.17     2502.59     29.70 o
   4   4   1     4420.64     4062.15     44.02 o
   6   4   1    23461.12    22170.09    124.63 o
   8   4   1      983.44      931.89     35.39 o
  10   4   1    11091.56    10655.36    118.87 o
  12   4   1      484.81      490.02     24.53 o
 -13   5   1      456.16      509.85     30.24 o
 -11   5   1       82.09       92.37     31.76 o
  -9   5   1      677.09      724.61     34.63 o
  -7   5   1      632.37      724.02     28.01 o
  -5   5   1     2901.80     2960.00     41.66 o
  -3   5   1      237.91      331.56     15.26 o
  -1   5   1     2516.56     2371.73     32.70 o
   1   5   1      412.05      494.91     15.53 o
   3   5   1      238.36      201.81     10.67 o
   5   5   1      121.93      323.55     16.03 o
   7   5   1     1839.74     1908.36     43.37 o
   9   5   1     4839.18     4750.35     76.63 o
  11   5   1     4110.68     3896.93     81.98 o
  13   5   1      971.72     1059.98     51.21 o
 -14   6   1      929.56      987.81     51.35 o
 -12   6   1    20317.04    20471.66    182.96 o
 -10   6   1     8422.41     8205.49    102.44 o
  -8   6   1    28555.18    28719.88    165.97 o
  -6   6   1     9783.25     9475.97     82.29 o
  -4   6   1    31659.38    31649.64    136.73 o
  -2   6   1     4899.97     4523.18     49.08 o
   0   6   1    19333.90    17497.54     93.36 o
   2   6   1        0.93       39.62      5.02 o
   4   6   1    13101.64    12603.76     84.83 o
   6   6   1     7875.10     7443.68     75.70 o
   8   6   1     2101.91     2209.40     51.70 o
  10   6   1     6430.63     6212.99     94.31 o
  12   6   1       36.54       67.76     38.74 o
 -13   7   1     5321.59     5139.79    104.32 o
 -11   7   1    13078.34    12956.77    141.95 o
  -9   7   1       24.76      278.14     14.68 o
  -7   7   1     1052.28     1026.71     34.72 o
  -5   7   1    10705.68    10209.54     86.04 o
  -3   7   1      916.32     1042.67     28.41 o
  -1   7   1    36950.82    35082.16    151.15 o
   1   7   1    15681.45    14388.44     90.01 o
   3   7   1    61698.05    57703.96    194.53 o
   5   7   1    17470.93    16816.35    111.27 o
   7   7   1    37585.21    35877.43    188.97 o
   9   7   1     3631.18     3613.86     71.28 o
  11   7   1     7494.36     7275.46    113.49 o
 -12   8   1      131.89      131.29     20.78 o
 -10   8   1    13699.33    14032.94    142.54 o
  -8   8   1     5137.64     4909.45     77.20 o
  -6   8   1    30645.71    29580.65    165.72 o
  -4   8   1     2308.90     2178.77     43.99 o
  -2   8   1    31436.62    29400.84    150.17 o
   0   8   1     3572.50     3817.85     51.86 o
   2   8   1    28926.29    27195.87    137.01 o
   4   8   1     9586.86     8810.15     80.95 o
   6   8   1     1776.76     1787.13     43.46 o
   8   8   1    14103.99    13413.42    126.98 o
  10   8   1      210.66      260.09     19.28 o
 -11   9   1      864.51      875.08     43.59 o
  -9   9   1     2529.11     2490.93     64.49 o
  -7   9   1      307.21      346.13     17.88 o
  -5   9   1    13207.18    12846.26    110.59 o
  -3   9   1     1848.40     1867.52     43.13 o
  -1   9   1     1864.50     1909.00     41.85 o
   1   9   1     1758.47     1775.92     40.34 o
   3   9   1     3964.15     3806.96     56.36 o
   5   9   1     3837.40     3578.22     59.66 o
   7   9   1     1034.35     1040.98     40.81 o
   9   9   1      506.15      517.93     26.56 o
  11   9   1     1494.30     1796.54     66.40 o
 -12  10   1     3578.43     3715.80     97.68 o
 -10  10   1    16567.68    16558.52    168.71 o
  -8  10   1    12906.77    12429.95    132.78 o
  -6  10   1    13217.50    12754.33    122.54 o
  -4  10   1    13608.56    13504.83    118.59 o
  -2  10   1    11925.05    12085.99    108.37 o
   0  10   1     3565.39     3446.87     57.72 o
   2  10   1     8803.43     8197.49     87.17 o
   4  10   1       34.32       58.41     21.61 o
   6  10   1       73.63       73.44     25.09 o
   8  10   1     6986.72     6933.80    101.73 o
  10  10   1      225.28      231.17     21.44 o
 -11  11   1      268.18      250.95     26.12 o
  -9  11   1    21174.56    21161.93    191.24 o
  -7  11   1     5183.53     5000.73     86.97 o
  -5  11   1     5367.02     5082.00     81.93 o
  -3  11   1    26089.95    25939.48    172.96 o
  -1  11   1        9.02      -12.97     22.78 o
   1  11   1    60509.36    57746.66    256.09 o
   3  11   1     8552.02     7783.22     93.32 o
   5  11   1    60026.98    56617.19    267.98 o
   7  11   1     7975.71     7526.13    104.48 o
   9  11   1    28934.40    28366.84    223.18 o
 -10  12   1     3353.45     3377.70     92.85 o
  -8  12   1     9835.97    10036.32    132.34 o
  -6  12   1    16062.41    16270.48    154.77 o
  -4  12   1    12532.05    12547.06    130.29 o
  -2  12   1    12199.65    12282.21    123.92 o
   0  12   1    13172.05    12740.36    124.90 o
   2  12   1     4401.01     4129.60     73.60 o
   4  12   1     1665.84     1644.71     50.98 o
   6  12   1      158.88      185.73     17.16 o
   8  12   1        1.18       73.23     35.26 o
  -9  13   1     5286.51     5541.40    111.75 o
  -7  13   1     6817.16     7230.65    115.41 o
  -5  13   1     2336.98     2291.88     66.66 o
  -3  13   1     3512.44     3509.85     74.85 o
  -1  13   1    10433.28    10305.94    119.49 o
   1  13   1     5803.52     5755.94     90.27 o
   3  13   1     1112.62     1084.65     47.38 o
   5  13   1     1473.17     1285.47     52.12 o
   7  13   1     5518.44     5236.48    100.36 o
  -8  14   1      651.13      612.88     29.13 o
  -6  14   1    11888.07    12794.60    153.49 o
  -4  14   1     3936.76     4084.27     87.18 o
  -2  14   1    20047.36    20770.25    179.36 o
   0  14   1      557.99      628.07     27.39 o
   2  14   1     9226.88     8727.06    118.56 o
   4  14   1       21.00       65.68     29.42 o
   6  14   1      131.36      143.07     21.07 o
  -7  15   1     9816.21     9926.87    150.58 o
  -5  15   1     5689.75     5985.10    110.20 o
  -3  15   1     1106.49     1066.21     50.57 o
  -1  15   1    19516.00    19774.37    183.07 o
   1  15   1     3276.45     3390.42     80.97 o
   3  15   1    30752.02    30556.48    235.99 o
   5  15   1     4410.38     4033.15     94.77 o
  -4  16   1    19079.97    20325.87    203.41 o
  -2  16   1     1414.74     1741.37     67.48 o
   0  16   1    12718.08    12667.33    156.91 o
   2  16   1       41.91      164.60     21.92 o
 -14   0   2     2359.56     2281.91     70.91 o
 -12   0   2    48975.64    51403.91    260.21 o
 -10   0   2      136.34      163.61     12.40 o
  -8   0   2   102646.13   114817.78   1114.69 o
  -6   0   2    11366.82    12639.71     78.52 o
  -4   0   2    40829.82    42624.52    124.86 o
  -2   0   2     7709.41     7681.87     42.18 o
   0   0   2    29269.29    29277.05     94.15 o
   2   0   2    12442.46    11762.77     67.88 o
   4   0   2     5574.99     5935.63     58.40 o
   6   0   2    52430.07    53120.51    212.52 o
   8   0   2     1133.44     1254.72     42.74 o
  10   0   2    52597.95    53762.19    280.52 o
  12   0   2     4451.74     4457.03     96.17 o
 -15   1   2       52.01       76.63     27.98 o
 -13   1   2     1364.56     1380.91     36.57 o
 -11   1   2     1055.49     1058.05     28.35 o
  -9   1   2     1883.96     1919.03     61.83 o
  -7   1   2    16116.15    15850.11    466.58 o
  -5   1   2      178.67      201.54     45.65 o
  -3   1   2    58010.62    62627.55   1553.55 o
  -1   1   2    54040.76    55323.52    100.78 o
   1   1   2    52082.29    50137.92   1338.94 o
   3   1   2     3006.16     3205.38     77.53 o
   5   1   2    27177.46    27296.72    287.49 o
   7   1   2     3786.24     3697.20     43.04 o
   9   1   2     2629.62     2705.56     77.25 o
  11   1   2      269.74      311.02     14.82 o
 -14   2   2    14962.60    15002.75    160.18 o
 -12   2   2     4046.60     4036.09     73.99 o
 -10   2   2     8993.11     9174.66     95.83 o
  -8   2   2    19453.32    20209.75    122.54 o
  -6   2   2    18134.53    19224.71    102.43 o
  -4   2   2     5605.77     5672.72     47.45 o
  -2   2   2    20628.58    22210.37     82.57 o
   0   2   2    15310.18    15236.23     67.17 o
   2   2   2      612.64      660.43     20.55 o
   4   2   2    22708.45    23497.57    118.55 o
   6   2   2     8400.29     8458.71     83.48 o
   8   2   2     4259.54     4243.69     69.96 o
  10   2   2     7313.10     7125.39    103.09 o
  12   2   2     9595.23     9456.10    134.62 o
 -15   3   2     3862.77     3820.52     93.14 o
 -13   3   2      288.30      333.16     19.88 o
 -11   3   2    16184.37    15908.48    137.35 o
  -9   3   2    15497.11    15145.97    116.41 o
  -7   3   2      460.48      451.58     22.43 o
  -5   3   2    69461.73    72453.28    200.29 o
  -3   3   2     2310.38     2462.65     29.98 o
  -1   3   2    86600.44    89817.06    771.04 o
   1   3   2    13931.39    14596.96     71.84 o
   3   3   2    80627.82    78354.27    214.20 o
   5   3   2     1058.09     1179.48     31.56 o
   7   3   2    41977.92    41235.26    202.91 o
   9   3   2     7981.73     7963.40    102.17 o
  11   3   2     1707.66     1883.08     63.32 o
 -14   4   2    28134.36    28098.51    224.09 o
 -12   4   2     3737.60     3830.73     76.80 o
 -10   4   2    40468.74    41003.94    214.04 o
  -8   4   2    17814.05    17442.06    119.72 o
  -6   4   2    68511.28    71158.73    219.13 o
  -4   4   2     2196.45     2632.00     35.17 o
  -2   4   2      387.05      223.30      9.94 o
   0   4   2      264.63      523.03     15.92 o
   2   4   2     1724.37     1807.67     29.19 o
   4   4   2    31967.55    30596.47    139.10 o
   6   4   2     9998.04     9575.51     90.48 o
   8   4   2    32782.90    32314.36    193.65 o
  10   4   2     9405.25     9199.04    117.88 o
  12   4   2    24686.62    23990.72    214.87 o
 -13   5   2     1359.54     1425.55     58.83 o
 -11   5   2     2062.61     1997.28     56.38 o
  -9   5   2     9583.51     9302.80     96.36 o
  -7   5   2    32124.13    32829.48    159.76 o
  -5   5   2     5817.61     5823.49     57.97 o
  -3   5   2    50519.96    53065.48    171.22 o
  -1   5   2    30723.17    30884.96    129.88 o
   1   5   2    45148.41    45216.35    148.90 o
   3   5   2     2758.52     2749.32     40.26 o
   5   5   2    32975.30    31509.77    157.17 o
   7   5   2     3559.98     3454.19     61.60 o
   9   5   2     2265.26     2160.27     57.90 o
  11   5   2      402.04      335.44     22.79 o
 -14   6   2     1574.07     1635.84     68.07 o
 -12   6   2     6958.41     6889.08    106.55 o
 -10   6   2      141.84      201.13     14.14 o
  -8   6   2     3999.21     3946.63     62.42 o
  -6   6   2      902.63      901.23     30.23 o
  -4   6   2      296.97      252.50     14.21 o
  -2   6   2     6360.39     6087.58     61.39 o
   0   6   2     2707.51     2552.15     38.18 o
   2   6   2     1738.32     1727.11     32.52 o
   4   6   2       11.06      344.58     18.22 o
   6   6   2     4045.67     3938.91     62.05 o
   8   6   2      763.32      773.46     38.08 o
  10   6   2     2773.19     2985.28     75.98 o
 -13   7   2     7582.31     7320.76    122.37 o
 -11   7   2     6456.18     6425.67     99.86 o
  -9   7   2     7786.85     7917.14     96.79 o
  -7   7   2    20084.60    20581.57    136.78 o
  -5   7   2    11003.79    10797.78     90.36 o
  -3   7   2    76558.10    77774.53    252.76 o
  -1   7   2     3009.18     2836.91     45.41 o
   1   7   2    76691.98    74600.82    231.64 o
   3   7   2    10461.33     9928.59     83.74 o
   5   7   2    35825.45    34882.32    177.05 o
   7   7   2    10631.11    10334.12    108.89 o
   9   7   2     8466.88     8622.93    115.45 o
  11   7   2     6333.34     6340.36    113.37 o
 -12   8   2     8105.90     8115.16    123.20 o
 -10   8   2     8788.68     8818.60    113.71 o
  -8   8   2     4261.65     4427.64     72.29 o
  -6   8   2    18243.75    17856.71    129.37 o
  -4   8   2     1388.74     1320.54     36.24 o
  -2   8   2     4271.60     4075.37     59.44 o
   0   8   2      852.31      850.64     28.97 o
   2   8   2     3652.53     3376.49     51.83 o
   4   8   2    25349.53    23532.48    143.90 o
   6   8   2     2811.81     2926.75     58.39 o
   8   8   2     6053.31     5964.38     93.72 o
  10   8   2     4078.62     4093.99     91.87 o
 -13   9   2     1996.00     1820.98     75.91 o
 -11   9   2     2404.30     2366.67     73.84 o
  -9   9   2    19847.89    20081.20    168.26 o
  -7   9   2     3499.58     3534.92     66.38 o
  -5   9   2     7910.74     7806.97     89.09 o
  -3   9   2     6511.71     6705.01     79.75 o
  -1   9   2    66333.04    67703.25    261.36 o
   1   9   2     7620.67     7057.45     79.04 o
   3   9   2    14237.78    13650.29    111.75 o
   5   9   2      957.63     1096.91     39.70 o
   7   9   2    10821.86    10514.52    118.84 o
   9   9   2      640.53      672.34     33.19 o
 -12  10   2     6884.83     7190.50    126.32 o
 -10  10   2      285.39      336.69     21.82 o
  -8  10   2     1743.67     1793.12     56.25 o
  -6  10   2      136.72      126.11     13.06 o
  -4  10   2     1376.22     1374.47     42.54 o
  -2  10   2       73.36       91.97     11.69 o
   0  10   2      533.33      510.90     24.97 o
   2  10   2      548.42      495.45     25.60 o
   4  10   2      742.20      691.49     33.86 o
   6  10   2     1112.21     1049.38     44.36 o
   8  10   2      205.68      230.83     18.88 o
 -11  11   2     1771.00     1783.94     72.52 o
  -9  11   2     3393.23     3321.53     81.20 o
  -7  11   2     2347.63     2227.17     63.04 o
  -5  11   2     9342.28     9180.30    110.71 o
  -3  11   2     3740.28     3697.35     69.63 o
  -1  11   2     9621.94     9653.95    106.38 o
   1  11   2     7005.20     6662.50     90.00 o
   3  11   2    10548.26     9997.89    109.73 o
   5  11   2     3957.26     3851.74     73.32 o
   7  11   2     2307.97     2169.23     65.73 o
   9  11   2     4432.35     4604.31    100.51 o
 -10  12   2      441.20      486.38     25.76 o
  -8  12   2    13185.26    13514.88    155.00 o
  -6  12   2     2039.79     1981.18     60.97 o
  -4  12   2     4514.12     4561.14     82.65 o
  -2  12   2     4676.32     4773.63     81.63 o
   0  12   2     6101.83     6069.71     91.28 o
   2  12   2     6227.24     5811.03     89.36 o
   4  12   2      670.94      647.55     34.22 o
   6  12   2     7732.85     7696.81    112.59 o
   8  12   2      837.08      795.07     42.50 o
  -9  13   2     9095.58     9282.15    142.17 o
  -7  13   2     5719.86     6039.94    107.60 o
  -5  13   2     7053.51     7519.07    112.20 o
  -3  13   2     4318.99     4792.23     88.37 o
  -1  13   2     9892.13    10047.02    124.11 o
   1  13   2     2988.66     3265.99     74.17 o
   3  13   2     7068.29     6659.38    103.24 o
   5  13   2     7384.28     7060.90    113.24 o
   7  13   2     9421.68     9073.42    135.32 o
  -8  14   2     2084.24     2313.28     80.73 o
  -6  14   2     7861.49     8444.65    128.07 o
  -4  14   2      352.12      392.09     22.42 o
  -2  14   2       74.06      133.62     18.30 o
   0  14   2       62.06       83.30     31.73 o
   2  14   2      839.08      829.92     42.02 o
   4  14   2     1761.92     1655.32     63.98 o
   6  14   2     1532.56     1522.97     67.37 o
  -7  15   2     1752.28     1999.44     78.20 o
  -5  15   2     2906.41     2978.78     84.25 o
  -3  15   2     1327.84     1494.08     63.08 o
  -1  15   2     1687.21     1784.22     64.86 o
   1  15   2      969.73     1114.22     48.79 o
   3  15   2     1879.13     1764.82     69.44 o
  -4  16   2     2072.52     2185.81     78.13 o
  -2  16   2     3420.95     3606.17     93.31 o
   0  16   2     1270.07     1517.62     66.29 o
   2  16   2     1017.29     1227.60     56.19 o
 -15   1   3    12306.39    12037.51    266.49 o
 -13   1   3     1577.25     1570.51     54.44 o
 -11   1   3    21672.36    21597.06    356.00 o
  -9   1   3     4087.90     4107.69     43.72 o
  -7   1   3    14442.83    14645.79    141.99 o
  -5   1   3        5.11       45.30      9.36 o
  -3   1   3      276.72      476.28    119.84 o
  -1   1   3      893.92      933.27     15.75 o
   1   1   3    15032.73    15339.10    171.05 o
   3   1   3     1247.42     1287.46     22.06 o
   5   1   3     3807.17     4107.95     65.88 o
   7   1   3     3707.24     3688.13     66.00 o
   9   1   3     4783.65     4817.86    132.94 o
  11   1   3     3645.43     3724.90     63.29 o
 -14   2   3     6817.96     6953.46    109.00 o
 -12   2   3      657.13      801.69     35.73 o
 -10   2   3      710.06      731.28     34.46 o
  -8   2   3    12811.51    13213.47    101.72 o
  -6   2   3     2474.21     2803.72     41.96 o
  -4   2   3    14168.05    15223.53     88.00 o
  -2   2   3     1779.72     1875.43     30.71 o
   0   2   3    19353.09    19716.19    100.15 o
   2   2   3     1850.56     1911.78     35.29 o
   4   2   3    16554.61    17440.16    116.97 o
   6   2   3    11938.99    12258.78    111.59 o
   8   2   3    12202.84    12623.84    128.41 o
  10   2   3     1763.02     1894.84     64.27 o
 -15   3   3     1041.10     1097.44     50.34 o
 -13   3   3    11179.66    10965.16    130.50 o
 -11   3   3     5228.69     5052.73     79.72 o
  -9   3   3    19248.15    19931.68    136.28 o
  -7   3   3    22160.37    22333.07    127.89 o
  -5   3   3    23327.80    24346.82    119.24 o
  -3   3   3    12641.23    13647.89     79.48 o
  -1   3   3    18013.04    18579.70     89.95 o
   1   3   3     8210.83     8649.74     67.29 o
   3   3   3     5551.17     5644.42     62.93 o
   5   3   3     1578.28     1566.78     41.83 o
   7   3   3     1549.49     1629.69     48.35 o
   9   3   3     3265.72     3269.85     76.83 o
  11   3   3     1189.33     1201.47     59.34 o
 -14   4   3       20.18       70.64     36.57 o
 -12   4   3     9596.65     9512.34    115.72 o
 -10   4   3      280.73      274.41     14.06 o
  -8   4   3    23842.26    23563.29    143.24 o
  -6   4   3      532.39      525.94     23.81 o
  -4   4   3    10967.40    11368.18     78.00 o
  -2   4   3    35068.59    36385.34    151.03 o
   0   4   3       55.17       91.20      6.02 o
   2   4   3    22901.82    23075.79    119.13 o
   4   4   3      454.97      527.12     26.08 o
   6   4   3    17965.62    18194.89    138.97 o
   8   4   3      590.45      608.15     30.82 o
  10   4   3     6309.37     6595.15    109.52 o
 -13   5   3     5532.14     5326.33     98.14 o
 -11   5   3     3578.21     3454.05     70.80 o
  -9   5   3     3153.21     3089.48     59.15 o
  -7   5   3      762.83      823.45     29.42 o
  -5   5   3      110.06      129.00      7.90 o
  -3   5   3     1032.55     1108.07     28.77 o
  -1   5   3      147.01      235.39     13.00 o
   1   5   3      429.59      489.82     19.95 o
   3   5   3     2265.93     2396.70     43.40 o
   5   5   3      509.08      453.93     22.20 o
   7   5   3      660.60      686.78     33.08 o
   9   5   3       26.92      -10.89     35.92 o
 -14   6   3      919.70      956.88     44.10 o
 -12   6   3     9768.32     9540.59    124.31 o
 -10   6   3      213.63      292.78     15.60 o
  -8   6   3     4945.61     4984.05     71.35 o
  -6   6   3     8488.33     8650.27     82.46 o
  -4   6   3     2892.50     2957.29     46.49 o
  -2   6   3    31049.14    31535.85    157.14 o
   0   6   3     4470.82     4261.61     52.43 o
   2   6   3    29264.95    28750.59    143.14 o
   4   6   3     4456.77     4399.72     63.47 o
   6   6   3    29375.35    28812.55    183.08 o
   8   6   3     6709.37     6770.44    101.97 o
  10   6   3    11021.74    11102.07    145.75 o
 -13   7   3     9817.43     9702.19    136.33 o
 -11   7   3     2600.34     2469.45     66.61 o
  -9   7   3    24818.21    24924.96    172.37 o
  -7   7   3    17892.79    17883.91    131.61 o
  -5   7   3    69974.83    70733.83    254.01 o
  -3   7   3    21589.28    21585.06    135.81 o
  -1   7   3    48892.55    48348.31    203.79 o
   1   7   3     5075.81     4918.64     60.66 o
   3   7   3     6799.10     6737.67     75.90 o
   5   7   3     1689.71     1550.09     45.05 o
   7   7   3      592.87      519.88     28.19 o
   9   7   3     5328.98     5481.41    103.27 o
 -12   8   3       26.02       72.89     35.15 o
 -10   8   3    11347.68    11415.01    129.20 o
  -8   8   3      596.85      610.94     29.88 o
  -6   8   3    18273.28    17788.43    132.88 o
  -4   8   3    13497.25    13465.20    112.51 o
  -2   8   3      103.56      184.39     10.89 o
   0   8   3    37891.72    36265.01    179.97 o
   2   8   3      866.31      933.07     32.22 o
   4   8   3    25628.74    25224.78    161.36 o
   6   8   3     3589.51     3452.14     68.75 o
   8   8   3    12578.94    12506.28    142.74 o
 -13   9   3     2983.94     3071.45     90.72 o
 -11   9   3      423.71      460.54     22.88 o
  -9   9   3     1523.95     1537.05     52.85 o
  -7   9   3     1166.07     1191.19     43.77 o
  -5   9   3     5980.13     5662.64     80.75 o
  -3   9   3      746.17      745.71     36.23 o
  -1   9   3     1668.74     1733.04     45.18 o
   1   9   3      902.85      957.57     34.39 o
   3   9   3     5491.96     5223.90     74.70 o
   5   9   3     1181.21     1180.42     45.51 o
   7   9   3     1740.80     1737.45     59.18 o
   9   9   3      762.76      786.24     39.75 o
 -12  10   3     1961.60     2099.90     75.37 o
 -10  10   3     6806.39     6930.11    111.42 o
  -8  10   3      223.73      266.92     16.88 o
  -6  10   3     1560.94     1684.97     51.01 o
  -4  10   3     2648.59     2670.10     60.50 o
  -2  10   3     2554.09     2504.93     57.46 o
   0  10   3    22801.05    22428.95    159.91 o
   2  10   3     8483.64     8139.00     96.15 o
   4  10   3    11210.03    10977.13    118.56 o
   6  10   3    11220.08    11070.45    130.56 o
   8  10   3    13664.46    13523.88    159.39 o
 -11  11   3    23107.36    24171.16    221.80 o
  -9  11   3     2531.76     2500.54     73.34 o
  -7  11   3    50341.08    51462.23    283.37 o
  -5  11   3    10793.98    10670.81    122.84 o
  -3  11   3    51156.61    54246.99    276.06 o
  -1  11   3     1856.20     1978.20     54.10 o
   1  11   3    29023.47    27797.62    189.33 o
   3  11   3     1784.28     1942.38     54.16 o
   5  11   3     5294.06     5148.25     92.21 o
   7  11   3     8675.91     8686.28    127.17 o
 -10  12   3      267.44      366.59     27.06 o
  -8  12   3      300.27      348.34     21.56 o
  -6  12   3      696.62      728.75     36.02 o
  -4  12   3      943.70      969.22     46.74 o
  -2  12   3     7814.83     7782.54    107.75 o
   0  12   3     4528.92     4553.63     83.38 o
   2  12   3     6784.97     6503.09     99.49 o
   4  12   3     9272.26     8807.96    119.03 o
   6  12   3     9335.37     9135.80    131.00 o
  -9  13   3     7484.43     7637.76    129.20 o
  -7  13   3      931.82      953.42     47.73 o
  -5  13   3      437.30      485.41     24.13 o
  -3  13   3     5791.51     6180.15    103.40 o
  -1  13   3     3627.45     3836.12     81.64 o
   1  13   3     2294.77     2304.68     66.79 o
   3  13   3     2804.34     2623.91     73.08 o
   5  13   3     3210.90     3087.88     83.31 o
  -8  14   3      138.84      174.60     24.26 o
  -6  14   3     1109.71     1211.52     53.09 o
  -4  14   3     2197.80     2391.45     72.24 o
  -2  14   3       94.63      109.88     20.24 o
   0  14   3    15890.70    16026.58    169.76 o
   2  14   3     2008.04     2087.10     69.29 o
   4  14   3     7996.37     7621.64    123.22 o
  -5  15   3    24106.28    26277.36    232.97 o
  -3  15   3     2474.90     2848.65     83.28 o
  -1  15   3    15475.74    16260.07    179.92 o
   1  15   3      141.34      167.70     23.27 o
 -14   0   4     1454.70     1558.37     57.66 o
 -12   0   4     5930.79     5758.89     89.77 o
 -10   0   4    50603.23    50339.14    232.84 o
  -8   0   4      810.58      831.82     30.13 o
  -6   0   4    60554.97    64534.65    208.59 o
  -4   0   4     1083.77     1275.90     28.03 o
  -2   0   4   278257.69   289342.28   2000.27 o
   0   0   4     3934.06     4171.68     52.23 o
   2   0   4   132554.11   121883.21    335.54 o
   4   0   4     1849.43     1979.73     47.48 o
   6   0   4    41700.00    42077.46    233.30 o
   8   0   4     9502.39     9655.57    125.52 o
  10   0   4    11689.11    12886.48    159.23 o
 -15   1   4    10592.56    10357.16     99.89 o
 -13   1   4    15648.15    15808.48    132.28 o
 -11   1   4     4265.36     4504.24    327.29 o
  -9   1   4    17685.63    18134.27     90.90 o
  -7   1   4     8794.19     9242.22     57.11 o
  -5   1   4    12271.32    13129.95    350.54 o
  -3   1   4     1447.62     1416.41    102.20 o
  -1   1   4     3815.13     3747.21     35.73 o
   1   1   4     9166.72     9474.76     57.08 o
   3   1   4    10973.63    11249.10     77.52 o
   5   1   4    13589.16    13913.42    116.27 o
   7   1   4     1788.85     1989.87    110.50 o
   9   1   4    10105.62    10424.41    166.05 o
 -14   2   4      120.11      255.51     21.27 o
 -12   2   4     2040.98     2116.74     60.06 o
 -10   2   4      234.15      269.39     14.15 o
  -8   2   4      437.64      671.45     29.31 o
  -6   2   4     3116.78     3303.79     49.58 o
  -4   2   4     1573.48     1824.95     35.31 o
  -2   2   4     1171.80     1104.08     29.35 o
   0   2   4     4156.92     4464.63     56.40 o
   2   2   4     4437.17     4808.89     64.12 o
   4   2   4     3227.06     3589.58     62.72 o
   6   2   4      465.50      572.78     30.67 o
   8   2   4     3222.66     3483.20     79.48 o
  10   2   4       52.12       51.68     39.63 o
 -15   3   4      738.77      758.99     38.67 o
 -13   3   4    19705.74    20115.84    176.03 o
 -11   3   4     2373.20     2437.54     59.36 o
  -9   3   4    37836.48    39819.04    203.43 o
  -7   3   4     1704.24     1766.92     41.45 o
  -5   3   4    11598.28    12072.15     93.18 o
  -3   3   4      299.97      397.90     18.00 o
  -1   3   4     4510.22     5082.47     56.58 o
   1   3   4     7764.62     7955.54     78.05 o
   3   3   4     5265.20     5384.45     72.09 o
   5   3   4    16859.82    17357.92    142.25 o
   7   3   4     2867.72     2964.65     71.14 o
   9   3   4    11551.96    11873.32    148.26 o
 -14   4   4    11501.63    11561.01    145.86 o
 -12   4   4     3566.19     3291.74     74.27 o
 -10   4   4       13.79       57.24     25.63 o
  -8   4   4    41771.61    41092.75    202.38 o
  -6   4   4       75.02      104.29      9.58 o
  -4   4   4    95642.72   101072.66    282.46 o
  -2   4   4     5288.23     5231.54     64.83 o
   0   4   4    90882.51    90814.71    263.78 o
   2   4   4      457.69      521.55     24.26 o
   4   4   4    73719.96    74193.05    292.18 o
   6   4   4       22.88       65.59     28.68 o
   8   4   4    11915.58    12255.75    143.45 o
 -13   5   4       46.20       59.07     37.71 o
 -11   5   4    26220.74    25328.27    187.35 o
  -9   5   4     1296.44     1506.54     45.47 o
  -7   5   4    46680.60    48048.23    214.57 o
  -5   5   4     6785.67     6932.30     73.25 o
  -3   5   4     6076.80     6119.69     70.85 o
  -1   5   4     2232.78     2333.22     41.83 o
   1   5   4    10112.45    10398.13     89.04 o
   3   5   4    10891.59    11006.35    102.84 o
   5   5   4       90.89      202.76     14.40 o
   7   5   4    20392.69    20250.45    177.27 o
   9   5   4     1489.49     1584.33     65.09 o
 -14   6   4      130.82      115.78     21.38 o
 -12   6   4      161.18      177.29     18.82 o
 -10   6   4      336.21      340.60     16.86 o
  -8   6   4     5029.72     4960.93     75.01 o
  -6   6   4      825.60      827.27     32.93 o
  -4   6   4     2072.61     2105.17     44.49 o
  -2   6   4      283.52      314.86     15.37 o
   0   6   4      180.22      181.62     10.04 o
   2   6   4      255.12      297.96     15.74 o
   4   6   4     5133.50     5138.37     76.62 o
   6   6   4     3540.80     3549.77     73.49 o
   8   6   4     2195.93     2317.20     72.15 o
 -13   7   4      872.96      896.43     43.10 o
 -11   7   4    13301.11    12898.97    142.08 o
  -9   7   4     1320.86     1319.87     47.84 o
  -7   7   4    17184.28    17347.91    135.10 o
  -5   7   4      259.53      306.29     16.51 o
  -3   7   4    18769.20    18278.05    138.15 o
  -1   7   4      994.07     1002.51     35.40 o
   1   7   4       52.63       59.61     10.23 o
   3   7   4    10203.90    10134.59    103.81 o
   5   7   4       73.85      124.98     14.57 o
   7   7   4     5301.66     5470.87     99.29 o
 -12   8   4      140.84      168.53     20.87 o
 -10   8   4     5019.41     4825.77     89.59 o
  -8   8   4      765.29      757.22     33.29 o
  -6   8   4     6048.65     5827.58     81.07 o
  -4   8   4     7491.21     7500.50     92.28 o
  -2   8   4    26228.91    27000.76    174.20 o
   0   8   4     5332.51     5458.37     74.05 o
   2   8   4    13048.61    12735.57    116.45 o
   4   8   4     6463.85     6481.49     91.95 o
   6   8   4     8963.74     9140.88    120.42 o
   8   8   4     1078.48     1027.99     50.45 o
 -13   9   4    20544.48    19933.54    208.43 o
 -11   9   4      626.84      582.76     31.27 o
  -9   9   4    25395.24    25299.02    195.22 o
  -7   9   4       77.04      497.28     24.92 o
  -5   9   4    12278.15    11790.88    120.91 o
  -3   9   4     5913.12     5865.47     88.20 o
  -1   9   4     7524.06     7293.24     93.85 o
   1   9   4     6736.18     6497.67     86.29 o
   3   9   4      480.73      448.46     23.88 o
   5   9   4     9466.80     9333.59    118.74 o
   7   9   4      245.83      276.01     21.81 o
 -12  10   4       12.95      149.85     23.43 o
 -10  10   4    13543.29    14103.95    159.53 o
  -8  10   4      113.48       70.25     35.01 o
  -6  10   4    10542.56    10371.11    119.89 o
  -4  10   4       33.67       40.05     28.36 o
  -2  10   4    26566.08    27440.02    194.60 o
   0  10   4      198.88      203.52     13.97 o
   2  10   4    10584.85    10066.63    114.97 o
   4  10   4     1237.67     1818.40     58.82 o
   6  10   4    10693.55    10683.59    140.27 o
 -11  11   4      535.03      530.01     30.93 o
  -9  11   4     2613.64     2431.33     74.01 o
  -7  11   4      613.76      618.65     33.81 o
  -5  11   4      137.48      154.34     16.37 o
  -3  11   4      300.98      274.14     18.40 o
  -1  11   4      399.01      445.66     23.42 o
   1  11   4      167.50      185.28     16.74 o
   3  11   4     1495.18     1514.73     52.38 o
   5  11   4      221.22      194.56     20.16 o
 -10  12   4     3164.97     2903.85     88.80 o
  -8  12   4     1322.61     1370.70     60.79 o
  -6  12   4     8481.07     8617.83    125.15 o
  -4  12   4     2413.50     2626.93     72.71 o
  -2  12   4     4690.63     4980.86     93.35 o
   0  12   4      408.94      398.52     20.17 o
   2  12   4     5827.67     5621.95     98.20 o
   4  12   4     2116.85     2175.17     68.93 o
  -9  13   4     3741.47     4029.80     99.20 o
  -7  13   4     7185.06     7371.63    124.53 o
  -5  13   4      788.10      822.19     42.01 o
  -3  13   4       78.58      122.79     19.44 o
  -1  13   4      754.17      816.41     44.27 o
   1  13   4       75.62       96.22     35.07 o
   3  13   4     3557.65     3626.97     87.22 o
  -6  14   4      243.78      258.13     24.87 o
  -4  14   4    20924.96    23135.09    214.29 o
  -2  14   4      624.41      863.11     42.89 o
   0  14   4    24074.01    24247.29    219.86 o
   2  14   4       70.50       84.81     41.19 o
  -3  15   4     1732.40     1893.17     77.26 o
 -15   1   5     5448.32     5361.69     96.20 o
 -13   1   5        1.92       -0.09     22.83 o
 -11   1   5     1872.08     1816.76     37.89 o
  -9   1   5     4619.55     4607.95     55.62 o
  -7   1   5     4619.04     4606.91     44.20 o
  -5   1   5     8473.73     8648.05     75.87 o
  -3   1   5       15.89      114.31     38.38 o
  -1   1   5    28884.54    27382.33    293.70 o
   1   1   5       35.16      144.31     49.67 o
   3   1   5    10182.51    10162.01     96.85 o
   5   1   5      890.33      884.88     28.78 o
   7   1   5     8673.56     8841.39     88.67 o
 -14   2   5     7576.01     7507.96    116.05 o
 -12   2   5    16343.92    16096.89    153.02 o
 -10   2   5     7092.83     6877.49     93.35 o
  -8   2   5    26966.00    27196.08    165.19 o
  -6   2   5    13678.38    13775.67    107.58 o
  -4   2   5    15022.07    15354.82    105.78 o
  -2   2   5     7331.37     6992.85     78.82 o
   0   2   5    11462.85    11545.90    100.96 o
   2   2   5       22.44      259.86     13.34 o
   4   2   5      655.40      727.15     34.51 o
   6   2   5       26.20      123.55     17.84 o
   8   2   5      764.78      714.71     36.64 o
 -15   3   5     2955.87     3073.76     86.25 o
 -13   3   5     5527.48     5515.05     97.79 o
 -11   3   5       16.82       21.84     28.62 o
  -9   3   5      444.09      482.91     22.05 o
  -7   3   5     2183.12     2180.04     48.75 o
  -5   3   5      128.65      187.13     11.55 o
  -3   3   5    17390.11    18159.82    121.69 o
  -1   3   5     2508.41     2527.09     52.09 o
   1   3   5    10597.08    11021.61    107.22 o
   3   3   5     4128.75     4301.89     74.66 o
   5   3   5    17591.66    18217.42    163.11 o
   7   3   5     4536.05     4753.25     95.36 o
 -14   4   5     2623.47     2663.41     77.74 o
 -12   4   5     1251.47     1252.58     54.71 o
 -10   4   5    10984.61    10973.77    119.59 o
  -8   4   5      168.81      266.07     13.94 o
  -6   4   5     7638.43     7931.17     89.46 o
  -4   4   5      760.52      678.87     31.30 o
  -2   4   5     7908.52     8199.51     80.27 o
   0   4   5       14.79       58.24     10.46 o
   2   4   5     6875.17     6982.98     90.28 o
   4   4   5     2672.24     2804.82     65.08 o
   6   4   5     1759.19     1830.72     60.67 o
   8   4   5     5582.33     5765.59    111.24 o
 -13   5   5      111.44      236.81     20.87 o
 -11   5   5      619.83      822.17     38.24 o
  -9   5   5      160.47      174.05     14.86 o
  -7   5   5     1059.01     1041.83     40.34 o
  -5   5   5      224.19      195.07     11.75 o
  -3   5   5     4167.52     3888.67     66.89 o
  -1   5   5     1040.73     1033.76     33.57 o
   1   5   5     1619.50     1496.38     43.47 o
   3   5   5       38.34       67.79     25.43 o
   5   5   5      973.11     1041.10     48.63 o
   7   5   5      675.74      713.45     37.01 o
 -14   6   5    17675.49    17096.16    186.67 o
 -12   6   5     1741.50     1581.99     61.06 o
 -10   6   5    20181.25    19911.13    169.30 o
  -8   6   5     6568.32     6475.48     89.50 o
  -6   6   5    20414.98    20696.64    147.23 o
  -4   6   5     1383.73     1599.08     44.00 o
  -2   6   5    12171.33    11627.96    110.37 o
   0   6   5     1977.56     1935.27     46.85 o
   2   6   5     6064.67     6286.74     86.36 o
   4   6   5     1719.88     1642.59     54.15 o
   6   6   5     3293.19     3336.53     81.88 o
 -13   7   5    12297.05    11998.85    154.75 o
 -11   7   5      413.48      418.80     21.37 o
  -9   7   5     1970.59     2055.14     57.47 o
  -7   7   5     1979.80     1884.17     51.62 o
  -5   7   5       30.40      110.09     12.74 o
  -3   7   5    13294.79    13386.54    130.63 o
  -1   7   5     2981.00     2979.20     57.41 o
   1   7   5    15625.96    15739.67    131.65 o
   3   7   5     8245.33     8296.30    106.35 o
   5   7   5    28336.60    28339.23    216.68 o
   7   7   5     4596.19     4659.56    102.22 o
 -12   8   5     7380.83     7200.20    121.54 o
 -10   8   5      724.64      719.82     36.90 o
  -8   8   5    22208.03    22049.71    173.68 o
  -6   8   5     1871.51     1960.04     53.67 o
  -4   8   5    14656.43    14583.37    139.64 o
  -2   8   5     2250.54     2254.59     58.09 o
   0   8   5    16402.94    15821.61    134.61 o
   2   8   5      340.06      419.02     18.68 o
   4   8   5     2577.00     2529.97     68.22 o
   6   8   5     5228.33     5510.74    106.30 o
 -11   9   5     1588.65     1553.51     63.30 o
  -9   9   5      147.66      152.00     18.68 o
  -7   9   5     5642.26     5346.42     89.55 o
  -5   9   5     1351.89     1277.28     50.55 o
  -3   9   5     1947.98     2077.97     61.22 o
  -1   9   5     2351.86     2287.34     60.12 o
   1   9   5      973.94     1171.04     45.97 o
   3   9   5     2877.96     2640.89     67.45 o
   5   9   5     1132.97     1138.53     56.14 o
 -10  10   5     4482.26     4537.27     95.67 o
  -8  10   5    13555.95    12651.52    146.34 o
  -6  10   5     7992.15     7802.83    112.59 o
  -4  10   5     4273.02     4359.81     88.24 o
  -2  10   5     3044.73     3192.90     74.75 o
   0  10   5     7323.81     7260.24    103.75 o
   2  10   5     1399.50     1295.55     52.51 o
   4  10   5      521.51      566.29     27.13 o
  -9  11   5     1199.32     1169.87     51.01 o
  -7  11   5     6342.20     6390.10    108.51 o
  -5  11   5    11469.97    11609.35    143.10 o
  -3  11   5       69.45      163.01     19.04 o
  -1  11   5    31305.62    31500.22    228.70 o
   1  11   5     1112.67     1134.95     52.92 o
   3  11   5    37064.98    37077.33    258.16 o
  -8  12   5    11129.59    11044.93    152.74 o
  -6  12   5    10663.14    11032.60    147.75 o
  -4  12   5    10031.63    10532.68    144.04 o
  -2  12   5     8978.99     9475.60    134.79 o
   0  12   5     4944.46     4713.93     96.25 o
   2  12   5      953.32      933.59     43.28 o
  -7  13   5     1808.48     1748.44     73.09 o
  -5  13   5     2978.52     3173.04     87.90 o
  -3  13   5     7420.77     8039.95    130.59 o
  -1  13   5     2245.00     2342.49     78.41 o
   1  13   5     3882.55     3778.83     93.31 o
 -14   0   6    25417.06    24224.53    215.51 o
 -12   0   6       58.98      283.28     19.16 o
 -10   0   6    56307.52    57611.24    276.08 o
  -8   0   6     3687.09     3888.78     66.56 o
  -6   0   6    51197.76    53523.21    227.70 o
  -4   0   6       10.89       -4.36     21.27 o
  -2   0   6    15825.65    14563.58    132.56 o
   0   0   6     7873.85     7858.71     95.06 o
   2   0   6       88.53      144.32     14.45 o
   4   0   6    15490.47    15724.94    158.68 o
   6   0   6     2542.49     2592.13     77.47 o
 -13   1   6      173.82      207.27     14.15 o
 -11   1   6      292.67      330.47     62.52 o
  -9   1   6     2933.04     3082.46     87.31 o
  -7   1   6      744.68      755.94     37.54 o
  -5   1   6    18130.51    18124.97    148.24 o
  -3   1   6    14587.77    12823.19    126.00 o
  -1   1   6    22504.20    21998.47    305.88 o
   1   1   6     6610.26     6708.39     91.04 o
   3   1   6    12205.27    12312.63    224.95 o
   5   1   6     2550.31     2712.30     53.89 o
 -14   2   6      760.94      703.17     41.72 o
 -12   2   6     6910.55     6891.89    109.73 o
 -10   2   6     9534.57     9379.71    113.97 o
  -8   2   6     5257.24     5746.14     82.05 o
  -6   2   6    10933.10    11671.56    107.85 o
  -4   2   6     7895.22     7740.03     85.99 o
  -2   2   6     6721.71     6632.15     86.81 o
   0   2   6     2831.72     2862.44     61.05 o
   2   2   6     8848.79     8480.22    109.51 o
   4   2   6     2139.75     2194.60     67.14 o
   6   2   6     1827.65     1764.43     69.01 o
 -13   3   6     9156.96     9676.15    133.18 o
 -11   3   6     1347.09     1301.80     53.34 o
  -9   3   6     3632.21     3794.95     73.99 o
  -7   3   6    19019.53    19409.61    152.41 o
  -5   3   6      627.10      635.22     29.28 o
  -3   3   6    36444.99    33826.39    205.48 o
  -1   3   6      288.52      305.46     15.03 o
   1   3   6    32590.20    31761.94    208.68 o
   3   3   6      333.81      422.15     21.59 o
   5   3   6    26270.90    27143.89    223.18 o
 -14   4   6     1301.36     1421.98     63.32 o
 -12   4   6    23409.62    23286.14    201.47 o
 -10   4   6     7785.69     7988.44    110.25 o
  -8   4   6    37630.53    37878.82    226.79 o
  -6   4   6      195.11      268.96     15.37 o
  -4   4   6     7553.54     7667.46     97.72 o
  -2   4   6      467.39      497.67     25.85 o
   0   4   6      505.41      600.01     27.48 o
   2   4   6     5686.28     6227.16     99.62 o
   4   4   6     2003.15     2114.83     69.90 o
   6   4   6    13322.13    14312.22    171.44 o
 -13   5   6     1980.16     1920.63     68.88 o
 -11   5   6     3144.45     3310.79     78.55 o
  -9   5   6    14906.62    14750.37    147.82 o
  -7   5   6     5460.70     5470.30     86.37 o
  -5   5   6    18747.10    18827.04    149.60 o
  -3   5   6     6553.38     6498.03     95.62 o
  -1   5   6    15585.60    15805.06    135.93 o
   1   5   6     2155.45     2170.06     60.61 o
   3   5   6    14726.34    14785.89    155.45 o
   5   5   6      677.10      816.66     41.98 o
 -12   6   6      210.39      263.62     21.87 o
 -10   6   6     2755.39     2599.43     70.71 o
  -8   6   6      875.39      806.37     38.60 o
  -6   6   6       40.58       80.22     26.88 o
  -4   6   6     4717.11     4450.39     78.98 o
  -2   6   6      539.23      546.94     26.62 o
   0   6   6      721.29      745.98     33.97 o
   2   6   6       34.82       34.95     33.15 o
   4   6   6     2180.22     2083.87     69.82 o
 -11   7   6     4144.51     4042.55     90.91 o
  -9   7   6     4905.43     4945.49     91.38 o
  -7   7   6     3657.20     3599.12     73.71 o
  -5   7   6    21533.17    20193.09    167.49 o
  -3   7   6     1228.32     1471.62     53.82 o
  -1   7   6    26559.91    26191.90    181.95 o
   1   7   6     2287.44     2413.85     62.79 o
   3   7   6    18843.90    19017.19    180.02 o
 -12   8   6     9185.86     8712.35    139.86 o
 -10   8   6     2936.99     2987.04     80.31 o
  -8   8   6     4472.51     4255.71     86.66 o
  -6   8   6       85.04      149.36     16.88 o
  -4   8   6     3475.16     3337.69     78.24 o
  -2   8   6      117.43      163.11     16.22 o
   0   8   6      314.98      406.50     19.08 o
   2   8   6     7958.76     7738.94    113.24 o
   4   8   6      906.12     1038.49     48.21 o
 -11   9   6    13930.00    12961.52    165.77 o
  -9   9   6     4418.85     4385.04     92.93 o
  -7   9   6     6773.79     6356.43    105.00 o
  -5   9   6     3034.53     2915.72     76.71 o
  -3   9   6    17873.93    18907.14    180.61 o
  -1   9   6     4343.63     4698.70     87.15 o
   1   9   6    12725.30    12446.50    141.38 o
   3   9   6      645.49      761.62     38.35 o
 -10  10   6     3045.66     3070.16     87.49 o
  -8  10   6       11.18       37.31     38.23 o
  -6  10   6     1798.76     1834.21     65.27 o
  -4  10   6       94.55      114.32     20.58 o
  -2  10   6     1053.88     1057.87     52.68 o
   0  10   6      377.05      332.06     21.16 o
   2  10   6      510.29      545.45     25.13 o
  -9  11   6      614.17      565.25     29.79 o
  -7  11   6     4190.78     4193.76     95.78 o
  -5  11   6     1108.92     1125.19     53.51 o
  -3  11   6     1414.65     1483.47     65.83 o
  -1  11   6     4632.21     4526.24     99.03 o
   1  11   6     4600.05     4662.23     99.58 o
  -6  12   6     2999.89     3146.65     91.15 o
  -4  12   6     2937.32     3217.92     92.12 o
  -2  12   6     3887.49     3952.05     99.91 o
 -13   1   7     8881.99     8368.27    175.25 o
 -11   1   7      432.26      461.49     15.88 o
  -9   1   7    14183.46    14059.57    145.47 o
  -7   1   7       84.52      250.03     54.97 o
  -5   1   7     1632.61     1564.39     33.52 o
  -3   1   7      105.82       79.78     33.37 o
  -1   1   7     4448.93     4362.74    106.98 o
   1   1   7       16.55       84.97     22.46 o
   3   1   7     2883.12     2927.41     56.31 o
 -12   2   7     1032.55      936.80     47.91 o
 -10   2   7     1583.42     1573.72     59.51 o
  -8   2   7       16.76      210.03     17.67 o
  -6   2   7     5017.02     5108.58     79.45 o
  -4   2   7     1911.31     1839.85     54.95 o
  -2   2   7     6693.04     6708.03     99.26 o
   0   2   7       76.68      144.25     16.65 o
   2   2   7     7916.57     7749.63    118.72 o
   4   2   7     5763.44     6144.14    115.89 o
 -13   3   7     1296.68     1300.87     62.64 o
 -11   3   7    12930.97    13079.88    152.46 o
  -9   3   7     8447.45     8450.05    116.95 o
  -7   3   7    13351.89    14000.49    137.62 o
  -5   3   7     3800.77     3899.55     71.12 o
  -3   3   7     9259.18     8559.92    115.62 o
  -1   3   7     3801.04     3990.40     78.19 o
   1   3   7     1635.42     1661.06     60.28 o
   3   3   7      199.54      381.49     23.72 o
 -12   4   7       83.85      126.26     42.31 o
 -10   4   7     5067.75     5284.05     99.29 o
  -8   4   7      292.10      296.26     20.33 o
  -6   4   7     4777.51     5071.51     89.00 o
  -4   4   7     8300.29     8584.27    104.77 o
  -2   4   7       13.01      173.20     16.96 o
   0   4   7    13347.67    13094.24    149.15 o
   2   4   7       36.74      168.10     20.55 o
 -11   5   7     2714.50     2703.61     78.82 o
  -9   5   7     1198.44     1244.23     56.24 o
  -7   5   7      834.74      939.23     42.28 o
  -5   5   7      192.11      371.89     20.62 o
  -3   5   7       51.30       77.43     15.68 o
  -1   5   7       75.81      119.14     18.36 o
   1   5   7      482.21      504.70     25.22 o
   3   5   7       11.61      117.58     45.32 o
 -12   6   7        3.03       55.73     43.13 o
 -10   6   7     1389.18     1407.36     64.59 o
  -8   6   7     1770.35     1689.22     62.13 o
  -6   6   7      801.35      867.51     41.67 o
  -4   6   7    15036.47    13981.24    156.29 o
  -2   6   7      772.17      866.83     40.13 o
   0   6   7    14381.06    14842.53    157.63 o
   2   6   7     1375.88     1402.57     64.65 o
 -11   7   7    12881.57    12312.86    159.51 o
  -9   7   7     8792.05     8939.08    130.11 o
  -7   7   7    23702.46    23423.64    197.76 o
  -5   7   7     8572.50     7837.46    117.80 o
  -3   7   7    24850.38    23189.48    200.20 o
  -1   7   7     4577.09     4504.46     87.67 o
   1   7   7     2574.36     2604.98     78.30 o
 -10   8   7      168.40      237.57     23.84 o
  -8   8   7     7432.12     7131.77    118.09 o
  -6   8   7     1892.31     1897.64     65.39 o
  -4   8   7      574.01      623.28     29.96 o
  -2   8   7    14941.15    14808.68    158.22 o
   0   8   7       98.00       74.67     36.49 o
  -9   9   7      192.39      224.49     23.47 o
  -7   9   7     2772.01     2695.28     78.36 o
  -5   9   7      422.49      357.47     25.10 o
  -3   9   7     1194.70     1210.51     53.83 o
  -1   9   7      605.91      541.25     25.34 o
  -6  10   7      440.61      436.14     25.53 o
  -4  10   7      632.97      687.73     29.73 o
 -10   0   8      103.44      195.80     19.64 o
  -8   0   8    20118.12    20206.89    176.04 o
  -6   0   8       52.12       57.90     29.59 o
  -4   0   8    40746.98    36102.98    261.35 o
  -2   0   8     1544.88     1465.15     61.84 o
   0   0   8    46653.79    44540.12    296.38 o
 -11   1   8     6931.10     6920.08    101.71 o
  -9   1   8     2008.45     2014.59     44.72 o
  -7   1   8     4479.90     4503.73    178.01 o
  -5   1   8      745.83      615.68     21.35 o
  -3   1   8     2256.81     1948.94     73.00 o
  -1   1   8      763.52      735.91     26.33 o
 -10   2   8      586.99      583.55     29.36 o
  -8   2   8      718.88      688.26     34.07 o
  -6   2   8      909.50      861.89     40.62 o
  -4   2   8       15.02       11.46     32.27 o
  -2   2   8     2146.35     2045.03     67.08 o
   0   2   8      546.02      592.75     31.30 o
 -11   3   8    13475.16    12870.94    161.85 o
  -9   3   8      106.44      129.46     20.18 o
  -7   3   8     5300.84     5413.19     97.41 o
  -5   3   8      244.92      341.23     19.51 o
  -3   3   8     3052.58     2750.54     77.69 o
  -1   3   8      759.34      701.24     38.70 o
 -10   4   8    10254.64    10119.08    144.41 o
  -8   4   8      559.97      540.91     29.61 o
  -6   4   8    24061.29    24832.19    203.74 o
  -4   4   8     1680.70     1448.65     62.65 o
  -2   4   8    26790.63    25423.86    216.95 o
  -9   5   8    22696.56    23148.22    218.51 o
  -7   5   8      125.79      107.68     43.85 o
  -5   5   8     7821.74     7922.81    125.95 o
  -3   5   8     2863.33     2849.45     81.78 o
  -1   5   8     2743.75     2753.20     83.62 o
  -8   6   8      564.74      552.03     27.85 o
  -6   6   8     2646.39     2767.93     79.14 o
  -4   6   8      801.35      896.33     41.98 o
  -2   6   8      491.62      470.97     27.59 o
  -7   7   8      458.59      517.87     27.78 o
  -5   7   8    10307.28     9536.28    143.02 o
 
